# Supplementary material for: Identifying phage Lysins through genomic analysis of prophages from Acinetobacter baumannii
Source: Front Microbiol. 2025 Apr 1;16:1532950. doi: 10.3389/fmicb.2025.1532950 (PMC11998280; doi:10.3389/fmicb.2025.1532950)
Supplement: Supplementary file 1 [file Table_1.xlsx]

## Sheet: Table S1
Table S1: Genomic details of the 348 complete prophages.
Accession number	Genome	Bacterial genome size (bp)	Putative Prophage	Prophage genome size (bp)	Taxonomic classification	Prophage coordinates	Bacterial gene at 5 end	Bacterial gene at 3 end
CP012006	Acinetobacter baumannii Ab04-mff	3935688	Ab04-mff_1	48257	Caudoviricetes	1,204,533 -> 1,252,789	ABC transporter	tRNA-Arg
CP012006	Acinetobacter baumannii Ab04-mff	3935688	Ab04-mff_2	51122	Caudoviricetes	1,591,489 -> 1,642,610	hypothetical protein	MFS transporter
CP034242	Acinetobacter baumannii 09A16CRGN0014	3943275	Ab09A16CRGN0014_1	42679	Caudoviricetes	1,171,094 -> 1,213,772	aminodeoxychorismate/anthranilate synthase component II	aminopeptidase P family protein
CP034242	Acinetobacter baumannii 09A16CRGN0014	3943275	Ab09A16CRGN0014_2	51456	Caudoviricetes	1,576,051 -> 1,627,506	hypothetical protein	MFS transporter
CP034242	Acinetobacter baumannii 09A16CRGN0014	3943275	Ab09A16CRGN0014_3	52594	Caudoviricetes	2,652,487 -> 2,705,080	ssrS gene	hypothetical protein
CP034243	Acinetobacter baumannii 09A16CRGN003B	3943105	Ab09A16CRGN003B_1	42679	Caudoviricetes	1,171,067 <- 1,213,745	aminodeoxychorismate/anthranilate synthase component II	aminopeptidase P family protein
CP034243	Acinetobacter baumannii 09A16CRGN003B	3943105	Ab09A16CRGN003B_2	51456	Caudoviricetes	1,576,024 -> 1,627,479	hypothetical protein	MFS transporter
CP034243	Acinetobacter baumannii 09A16CRGN003B	3943105	Ab09A16CRGN003B_3	52651	Caudoviricetes	2,652,250 -> 2,704,900	ssrS gene	hypothetical protein
CP023022	Acinetobacter baumannii 10324	3736581	Ab10324_1	49000	Caudoviricetes	767,847 <- 816,846	hypothetical protein	MFS transporter
CP023022	Acinetobacter baumannii 10324	3736581	Ab10324_2	45669	Caudoviricetes	3,591,716 <- 3,637,384	tRNA-Gly	tRNA-Gly
CP018861	Acinetobacter baumannii 11510	4085913	Ab11510_1	39339	Caudoviricetes	375,090 -> 414,428	phosphopantetheine adenylyltransferase	smpB
CP018861	Acinetobacter baumannii 11510	4085913	Ab11510_2	51136	Caudoviricetes	2,444,054 <- 2,495,189	alanine--tRNA ligase	type 1 glutamine amidotransferase
CP018861	Acinetobacter baumannii 11510	4085913	Ab11510_3	39226	Caudoviricetes	2,914,649 -> 2,953,874	Lrp/AsnC family transcriptional regulator	YebC/PmpR family DNA-binding transcriptional regulator
CP018861	Acinetobacter baumannii 11510	4085913	Ab11510_4	36796	Caudoviricetes	3,513,564 -> 3,550,359	PEGA domain-containing protein	MarR family transcriptional regulator
CP041035	Acinetobacter baumannii 11W359501	4130187	Ab11W359501_1a	52807	Caudoviricetes	745,028 <- 797,834	site-specific integrase	hchA
CP041035	Acinetobacter baumannii 11W359501	4130187	Ab11W359501_1b	38737	Caudoviricetes	797,847 -> 836,583	DUF4102 domain-containing protein	tRNA-Arg
CP020574	Acinetobacter baumannii 15A5	3966348	Ab15A5_1	47737	Caudoviricetes	188,020 -> 235,756	hypothetical protein	MFS transporter
CP020574	Acinetobacter baumannii 15A5	3966348	Ab15A5_2	52807	Caudoviricetes	3,329,017 <- 3,381,823	tRNA dihydrouridine synthase DusB	hypothetical protein
CP059479	Acinetobacter baumannii 17-84	3914011	Ab17-84_1	42587	Caudoviricetes	1,879,373 <- 1,921,959	aminodeoxychorismate/anthranilate synthase component II	aminopeptidase P family protein
ERS21116715	Acinetobacter baumannii 31351	3901740	Ab31351_11	36848	Caudoviricetes	11: 11,466 -> 48,313	hypothetical protein	hypothetical protein
ERS21116715	Acinetobacter baumannii 31351	3901740	Ab31351_3	35683	Caudoviricetes	3: 2,619 <- 38,301	Transcriptional regulator, AsnC family	Probable transcriptional regulatory protein YebC
ERS21116716	Acinetobacter baumannii 32001	4010322	Ab32001_16	34236	Caudoviricetes	16: 1 <- 34,236	tRNA-Leu-CAA	nd
ERS21116716	Acinetobacter baumannii 32001	4010322	Ab32001_41	28728	Caudoviricetes	41: 1 -> 28,728	nd	Probable transcriptional regulatory protein YebC
CP015364	Acinetobacter baumannii 3207	3998012	Ab3207_1	38603	Caudoviricetes	97,865 -> 136,467	ATPase	malate synthase G
CP015364	Acinetobacter baumannii 3207	3998012	Ab3207_2	48299	Caudoviricetes	1,026,470 <- 1,074,768	ABC transporter	tRNA-Arg
CP015364	Acinetobacter baumannii 3207	3998012	Ab3207_3	38618	Caudoviricetes	2,932,496 -> 2,971,113	tRNA dihydrouridine synthase DusA	hypothetical protein
CP015364	Acinetobacter baumannii 3207	3998012	Ab3207_4	51049	Caudoviricetes	3,455,094 <- 3,506,142	ssrS gene	hypothetical protein
ERS21116717	Acinetobacter baumannii 32337	3761130	Ab32337_24	35337	Caudoviricetes	24: 1 -> 35,337	nd	Probable transcriptional regulatory protein YebC
ERS21116717	Acinetobacter baumannii 32337	3761130	Ab32337_3	36866	Caudoviricetes	3: 51,198 -> 88,063	hypothetical protein	hypothetical protein
ERS21116719	Acinetobacter baumannii 33538	3895510	Ab33538_22	36027	Caudoviricetes	22: 9,849 <- 45,875	hypothetical protein	hypothetical protein
ERS21116719	Acinetobacter baumannii 33538	3895510	Ab33538_3	31819	Caudoviricetes	3: 1 <- 31,819	Xaa-Pro aminopeptidase	nd
ERS21116719	Acinetobacter baumannii 33538	3895510	Ab33538_4	34507	Caudoviricetes	4: 22,799 -> 57,305	tRNA-Leu-CAA	Two-component system sensor histidine kinase
CP059386	Acinetobacter baumannii 36-1512	3800835	Ab36-1512_1	40756	Caudoviricetes	2,011,174 <- 2,051,929	tRNA-Pro	nadA
CP059386	Acinetobacter baumannii 36-1512	3800835	Ab36-1512_2	44816	Caudoviricetes	2,172,501 <- 2,217,316	coaD	smpB
ERS21116720	Acinetobacter baumannii 41291	3930041	Ab41291_1	37248	Caudoviricetes	1: 107,560 -> 144,807	hypothetical protein	16S rRNA (cytidine(1402)-2'-O)-methyltransferase
ERS21116721	Acinetobacter baumannii 41612	3733825	Ab41612_2	34507	Caudoviricetes	2: 22,799 -> 57,305	tRNA-Leu-CAA	Two-component system sensor histidine kinase
ERS21116722	Acinetobacter baumannii 42710	3963184	Ab42710_26	34210	Caudoviricetes	26: 22,525 -> 56,734	tRNA-Leu-CAA	nd
ERS21116724	Acinetobacter baumannii 44691	3840817	Ab44691_2	36866	Caudoviricetes	2: 46,959 -> 83,824	hypothetical protein	hypothetical protein
ERS21116724	Acinetobacter baumannii 44691	3840817	Ab44691_3	35683	Caudoviricetes	3: 2,616 <- 38,298	Transcriptional regulator, AsnC family	Probable transcriptional regulatory protein YebC
ERS21116725	Acinetobacter baumannii 48083	3953195	Ab48083_16	44237	Caudoviricetes	16: 1 -> 44,237	nd	putative lipoprotein
ERS21116725	Acinetobacter baumannii 48083	3953195	Ab48083_4	101055	Caudoviricetes	4: 1 -> 101,055	nd	nd
CP045541	Acinetobacter baumannii 5457	4250546	Ab5457_2	36634	Caudoviricetes	1,449,677 -> 1,486,310	ssrA gene	hypothetical protein
CP045541	Acinetobacter baumannii 5457	4250546	Ab5457_3	58739	Caudoviricetes	1,626,342 <- 1,685,080	ssrS gene	hypothetical protein
CP045541	Acinetobacter baumannii 5457	4250546	Ab5457_7	49768	Caudoviricetes	2,980,407 <- 3,030,174	hypothetical protein	MFS transporter
CP023034	Acinetobacter baumannii 5845	3980012	Ab5845_1	54811	Caudoviricetes	741,535 -> 796,345	hypothetical protein	MFS transporter
CP023034	Acinetobacter baumannii 5845	3980012	Ab5845_2	36028	Caudoviricetes	1,918,467 -> 1,954,494	ssrS gene	integrase
CP023034	Acinetobacter baumannii 5845	3980012	Ab5845_3	52593	Caudoviricetes	1,954,573 -> 2,007,165	DNA-binding protein	hypothetical protein
CP010397	Acinetobacter baumannii 6200	3902527	Ab6200_1	33026	Caudoviricetes	555,524 -> 588,549	tRNA-Leu	histidine kinase
CP010397	Acinetobacter baumannii 6200	3902527	Ab6200_2	50808	Caudoviricetes	2,648,335 -> 2,699,142	cell division protein ZapA	signal peptide protein
CP010397	Acinetobacter baumannii 6200	3902527	Ab6200_3	45133	Caudoviricetes	2,989,382 -> 3,034,514	phosphopantetheine adenylyltransferase	smpB
CP045528	Acinetobacter baumannii 6507	4092125	Ab6507_1	38464	Caudoviricetes	237,264 -> 275,727	zapE gene	malate synthase G
CP045528	Acinetobacter baumannii 6507	4092125	Ab6507_2	36027	Caudoviricetes	1,120,228 -> 1,156,254	ssrS gene	tyrosine-type recombinase/integrase
CP045528	Acinetobacter baumannii 6507	4092125	Ab6507_3	52592	Caudoviricetes	1,156,333 -> 1,208,924	DNA-binding protein	hypothetical protein
CP022283	Acinetobacter baumannii 7804	4159217	Ab7804_1	49863	Caudoviricetes	1,477,522 <- 1,527,384	Xaa-Pro aminopeptidase	glutamine amidotransferase
CP022283	Acinetobacter baumannii 7804	4159217	Ab7804_2	40132	Caudoviricetes	3,706,779 -> 3,746,910	tRNA-Pro	tRNA-Pro
CP033243	Acinetobacter baumannii 7835	4006665	Ab7835_1	50068	Caudoviricetes	1,163,799 <- 1,213,866	aminopeptidase P family protein	aminodeoxychorismate/anthranilate synthase component II
CP033243	Acinetobacter baumannii 7835	4006665	Ab7835_2	48299	Caudoviricetes	1,262,129 -> 1,310,427	ABC transporter ATP-binding protein	tRNA-Arg
CP033243	Acinetobacter baumannii 7835	4006665	Ab7835_3	38619	Caudoviricetes	2,198,425 <- 2,237,043	zapE gene	malate synthase G
CP033243	Acinetobacter baumannii 7835	4006665	Ab7835_4	51048	Caudoviricetes	2,828,025 -> 2,879,072	ssrS gene	hypothetical protein
CP033243	Acinetobacter baumannii 7835	4006665	Ab7835_5	38591	Caudoviricetes	3,362,905 <- 3,401,495	dusA gene	MFS transporter
CP026338	Acinetobacter baumannii 810CP	4089681	Ab810CP_1	49117	Caudoviricetes	1,202,709 <- 1,251,825	alanine--tRNA ligase	type 1 glutamine amidotransferase
CP026338	Acinetobacter baumannii 810CP	4089681	Ab810CP_2	39230	Caudoviricetes	1,668,488 -> 1,707,717	Lrp/AsnC family transcriptional regulator	YebC/PmpR family DNA-binding transcriptional regulator
CP026338	Acinetobacter baumannii 810CP	4089681	Ab810CP_3	36796	Caudoviricetes	2,277,240 -> 2,314,035	PEGA domain-containing protein	MarR family transcriptional regulator
CP026338	Acinetobacter baumannii 810CP	4089681	Ab810CP_4	50457	Caudoviricetes	2,825,230 -> 2,875,686	aminopeptidase P family protein	aspartate kinase
CP026338	Acinetobacter baumannii 810CP	4089681	Ab810CP_5	39339	Caudoviricetes	3,222,234 -> 3,261,572	phosphopantetheine adenylyltransferase	smpB
CP023029	Acinetobacter baumannii 9102	3971623	Ab9102_1	51553	Caudoviricetes	812,828 -> 864,380	alanine--tRNA ligase	aspartate kinase
CP023029	Acinetobacter baumannii 9102	3971623	Ab9102_2	51241	Caudoviricetes	1,003,346 -> 1,054,586	ssrS gene	hypothetical protein
CP023020	Acinetobacter baumannii 9201	4119128	Ab9201_1	42311	Caudoviricetes	392,851 -> 435,161	hypothetical protein	MFS transporter
CP023020	Acinetobacter baumannii 9201	4119128	Ab9201_2	38602	Caudoviricetes	930,590 <- 969,191	cell division protein ZapE	malate synthase G
CP023020	Acinetobacter baumannii 9201	4119128	Ab9201_3	48808	Caudoviricetes	1,520,797 -> 1,569,604	alanine--tRNA ligase	type 1 glutamine amidotransferase
CP023020	Acinetobacter baumannii 9201	4119128	Ab9201_4	50015	Caudoviricetes	3,574,310 <- 3,624,324	phosphopantetheine adenylyltransferase	smpB
CP023020	Acinetobacter baumannii 9201	4119128	Ab9201_5	51531	Caudoviricetes	3,858,557 <- 3,910,087	ssrS gene	hypothetical protein
CP023020	Acinetobacter baumannii 9201	4119128	Ab9201_6	46960	Caudoviricetes	3,989,331 <- 4,036,290	aminopeptidase P family protein	aspartate kinase
CP023020	Acinetobacter baumannii 9201	4119128	Ab9201_7	34932	Caudoviricetes	4,084,553 -> 356	ABC transporter ATP-binding protein	tRNA-Arg
CP010781	Acinetobacter baumannii A1	3909008	AbA1_1	48337	Caudoviricetes	1,122,903 <- 1,171,239	hypothetical protein	hypothetical protein
CP010781	Acinetobacter baumannii A1	3909008	AbA1_2	42780	Caudoviricetes	3,180,614 -> 3,223,393	tRNA-Arg	Chaperone protein hchA (Hsp31) (EcHsp31)
CP059039	Acinetobacter baumannii A118	3750370	AbA118_1	35951	Caudoviricetes	1,407,148 -> 1,443,098	DUF4198 domain-containing protein	DUF4198 domain-containing protein
CP059039	Acinetobacter baumannii A118	3750370	AbA118_2	51861	Caudoviricetes	2,649,504 -> 2,701,364	ssrS gene	hypothetical protein
CP046898	Acinetobacter baumannii A1429	3929775	AbA1429_1	35304	Caudoviricetes	544,408 -> 579,711	tRNA-Leu	DUF3761 domain-containing protein
CP046898	Acinetobacter baumannii A1429	3929775	AbA1429_2	38219	Caudoviricetes	1,262,541 -> 1,300,759	phosphohistidine phosphatase	general secretion pathway protein GspL
CP046898	Acinetobacter baumannii A1429	3929775	AbA1429_3	53262	Caudoviricetes	1,541,983 -> 1,595,244	hypothetical protein	MFS transporter
CP046898	Acinetobacter baumannii A1429	3929775	AbA1429_4	40560	Caudoviricetes	2,179,375 <- 2,219,934	winged helix-turn-helix transcriptional regulator	YebC/PmpR family DNA-binding transcriptional regulator
CP046898	Acinetobacter baumannii A1429	3929775	AbA1429_6	49429	Caudoviricetes	2,756,074 -> 2,805,502	ssrS gene	hypothetical protein
CP046898	Acinetobacter baumannii A1429	3929775	AbA1429_7	49383	Caudoviricetes	3,042,656 -> 3,092,038	coaD gene	smpB gene
CP024418	Acinetobacter baumannii A388	3999012	AbA388_1	33888	Caudoviricetes	602,496 -> 636,383	tRNA-Leu	bvgS gene
CP024418	Acinetobacter baumannii A388	3999012	AbA388_2	53399	Caudoviricetes	1,355,705 -> 1,409,103	drrA gene	tRNA-Arg
CP034092	Acinetobacter baumannii A52	3864628	AbA52_1	41063	Caudoviricetes	1,421,428 -> 1,462,490	DUF490 domain-containing protein	hypothetical protein
CP021782	Acinetobacter baumannii A85	4039997	AbA85_1	52807	Caudoviricetes	3,269,008 -> 3,321,814	tRNA-Arg	hchA 2 gene
CP021782	Acinetobacter baumannii A85	4039997	AbA85_2	32265	Caudoviricetes	3,479,327 <- 3,511,591	tRNA-Leu	bvgS gene
CP001182	Acinetobacter baumannii AB0057	4055148	AbAB0057_1	52807	Caudoviricetes	3,316,371 -> 3,369,177	tRNA-Arg	protein deglycase HchA
CP009257	Acinetobacter baumannii AB030	4335793	AbAB030_1	41040	Caudoviricetes	352,368 -> 393,407	phosphopantetheine adenylyltransferase	ATPase
CP009257	Acinetobacter baumannii AB030	4335793	AbAB030_3	49537	Caudoviricetes	1,544,097 -> 1,593,633	peptidase M24	anthranilate synthase subunit II
CP009257	Acinetobacter baumannii AB030	4335793	AbAB030_4	38691	Caudoviricetes	3,660,843 -> 3,699,533	smpB gene	malate synthase
CP009257	Acinetobacter baumannii AB030	4335793	AbAB030_5	37639	Caudoviricetes	4,188,681 -> 4,226,319	signal peptide protein	transposase
CP019034	Acinetobacter baumannii AB042	4004719	AbAB042_1	42807	Caudoviricetes	2,749,816 <- 2,792,622	alanine--tRNA ligase	aspartate kinase
CP043910	Acinetobacter baumannii AB043	3961713	AbAB043_1	35125	Caudoviricetes	3,203,293 -> 3,238,417	AFG1 family ATPase	malate synthase G
CP037872	Acinetobacter baumannii AB046	3954288	AbAB046_1	49068	Caudoviricetes	2,932,892 <- 2,981,959	ssrS gene	hypothetical protein
CP024613	Acinetobacter baumannii Ab4568	4000452	AbAb4568_1	34507	Caudoviricetes	548,064 -> 582,570	tRNA-Leu	sensor histidine kinase
CP024613	Acinetobacter baumannii Ab4568	4000452	AbAb4568_2	52808	Caudoviricetes	1,019,299 <- 1,072,106	tRNA dihydrouridine synthase DusB	DUF1615 domain-containing protein
CP024613	Acinetobacter baumannii Ab4568	4000452	AbAb4568_3	47740	Caudoviricetes	1,585,331 -> 1,633,070	hypothetical protein	MFS transporter
CP024613	Acinetobacter baumannii Ab4568	4000452	AbAb4568_4	88676	Caudoviricetes	2,721,737 -> 2,810,412	ssrS gene	hypothetical protein
CP024611	Acinetobacter baumannii Ab4977	3966912	AbAb4977_1	52808	Caudoviricetes	984,736 <- 1,037,543	tRNA dihydrouridine synthase DusB	DUF1615 domain-containing protein
CP024611	Acinetobacter baumannii Ab4977	3966912	AbAb4977_2	47740	Caudoviricetes	1,551,599 -> 1,599,338	hypothetical protein	MFS transporter
CP024611	Acinetobacter baumannii Ab4977	3966912	AbAb4977_3	88676	Caudoviricetes	2,688,005 -> 2,776,680	ssrS gene	hypothetical protein
CP008706	Acinetobacter baumannii AB5075-UW	3972672	AbAB5075-UW_1	35067	Caudoviricetes	545,934 -> 581,000	tRNA-Leu	two-component system histidine kinase sensor component
CP015121	Acinetobacter baumannii ab736	3980886	Abab736_2	42333	Caudoviricetes	2,621,748 -> 2,664,080	alanine--tRNA ligase	aspartate kinase
CP015121	Acinetobacter baumannii ab736	3980886	Abab736_3	52594	Caudoviricetes	2,810,911 -> 2,863,504	ssrS gene	hypothetical protein
CP051875	Acinetobacter baumannii Ab-B004d-c	4091477	AbAb-B004d-c_1	34275	Caudoviricetes	717,249 <- 751,523	tRNA-Arg	hchA gene
CP051875	Acinetobacter baumannii Ab-B004d-c	4091477	AbAb-B004d-c_2	40330	Caudoviricetes	1,174,637 <- 1,214,966	aminopeptidase P family protein	aminodeoxychorismate/anthranilate synthase component II
CP051875	Acinetobacter baumannii Ab-B004d-c	4091477	AbAb-B004d-c_3	33441	Caudoviricetes	1,262,174 -> 1,295,614	ABC transporter ATP-binding protein	tRNA-Arg
CP051875	Acinetobacter baumannii Ab-B004d-c	4091477	AbAb-B004d-c_4	51210	Caudoviricetes	2,803,842 -> 2,855,051	ssrS gene	hypothetical protein
CP051875	Acinetobacter baumannii Ab-B004d-c	4091477	AbAb-B004d-c_5	38127	Caudoviricetes	3,163,940 -> 3,202,066	coaD gene	smpB gene
CP065392	Acinetobacter baumannii AbBAS-1	4007838	AbAbBAS-1_1	45559	Caudoviricetes	2,480,329 -> 2,525,887	hypothetical protein	MFS transporter
CP051866	Acinetobacter baumannii Ab-C63	3873866	AbAb-C63_1	45521	Caudoviricetes	2,517,175 -> 2,562,695	alaS gene	aspartate kinase
CP051866	Acinetobacter baumannii Ab-C63	3873866	AbAb-C63_2	92694	Caudoviricetes	2,694,301 -> 2,786,994	ssrS gene	hypothetical protein
CP045428	Acinetobacter baumannii AbCAN2	3809822	AbAbCAN2_1	49420	Caudoviricetes	640,932 -> 690,351	ssrA gene	hypothetical protein
CP045428	Acinetobacter baumannii AbCAN2	3809822	AbAbCAN2_2	50685	Caudoviricetes	834,296 <- 884,980	ssrS gene	hypothetical protein
CP042931	Acinetobacter baumannii ABCR01	4030371	AbABCR01_1	44243	Caudoviricetes	2,563,958 -> 2,608,200	iron-containing redox enzyme family protein	MFS transporter
CP042931	Acinetobacter baumannii ABCR01	4030371	AbABCR01_2	52426	Caudoviricetes	3,740,349 -> 3,792,774	ssrS gene	hypothetical protein
CP051869	Acinetobacter baumannii Ab-D10a-a	4100469	AbAb-D10a-a_1	40330	Caudoviricetes	56,083 -> 96,412	aminopeptidase P family protein	aminodeoxychorismate/anthranilate synthase component II
CP051869	Acinetobacter baumannii Ab-D10a-a	4100469	AbAb-D10a-a_2	34276	Caudoviricetes	519,526 -> 553,801	tRNA-Arg	hchA gene
CP051869	Acinetobacter baumannii Ab-D10a-a	4100469	AbAb-D10a-a_3	38127	Caudoviricetes	2,160,483 <- 2,198,609	coaD gene	smpB gene
CP051869	Acinetobacter baumannii Ab-D10a-a	4100469	AbAb-D10a-a_4	51210	Caudoviricetes	2,507,505 <- 2,558,714	ssrS gene	hypothetical protein
CP026125	Acinetobacter baumannii ABNIH28	3787376	AbABNIH28_1	49687	Caudoviricetes	371,940 <- 421,626	alanine--tRNA ligase	aspartate kinase
CP026125	Acinetobacter baumannii ABNIH28	3787376	AbABNIH28_2	43319	Caudoviricetes	1,702,733 -> 1,746,051	aminopeptidase P family protein	type 1 glutamine amidotransferase
CP059300	Acinetobacter baumannii AC1633	4364474	AbAC1633_1	38796	Caudoviricetes	529,355 -> 568,150	hypothetical protein	DUF4198 domain-containing protein
CP059300	Acinetobacter baumannii AC1633	4364474	AbAC1633_2	40129	Caudoviricetes	1,290,883 <- 1,331,010	AFG1 family ATPase	malate synthase G
CP059300	Acinetobacter baumannii AC1633	4364474	AbAC1633_3	45681	Caudoviricetes	1,831,623 -> 1,877,303	alaS gene	aspartate kinase
CP059300	Acinetobacter baumannii AC1633	4364474	AbAC1633_4	47040	Caudoviricetes	2,363,809 -> 2,410,848	coaD gene	smpB gene
CP018254	Acinetobacter baumannii AF-401	4250048	AbAF-401_1	36500	Caudoviricetes	1,557,647 <- 1,594,146	hypothetical protein	hypothetical protein
CP018254	Acinetobacter baumannii AF-401	4250048	AbAF-401_2	49440	Caudoviricetes	1,683,848 -> 1,733,287	hypothetical protein	MFS transporter
CP018254	Acinetobacter baumannii AF-401	4250048	AbAF-401_3	36796	Caudoviricetes	1,807,104 <- 1,843,899	hypothetical protein	MarR family transcriptional regulator
CP018254	Acinetobacter baumannii AF-401	4250048	AbAF-401_4	39997	Caudoviricetes	2,371,984 <- 2,411,980	cell division protein ZapE	malate synthase G
CP018254	Acinetobacter baumannii AF-401	4250048	AbAF-401_5	53022	Caudoviricetes	2,914,947 -> 2,967,968	alanine--tRNA ligase	aspartate kinase
CP065432	Acinetobacter baumannii ATCC 17961	4016386	AbATCC 17961_I_1	52594	Caudoviricetes	2,797,279 -> 2,849,872	ssrS gene	hypothetical protein
CP053098	Acinetobacter baumannii ATCC 17978	4005343	AbATCC 17978_II_1	42807	Caudoviricetes	1,210,121 <- 1,252,927	alaS gene	aspartate kinase
CP053098	Acinetobacter baumannii ATCC 17978	4005343	AbATCC 17978_II_2	35125	Caudoviricetes	1,706,676 -> 1,741,800	cell division protein ZapE	malate synthase G
CP012004	Acinetobacter baumannii ATCC 17978-mff	3857743	AbATCC 17978-mff_1	42855	Caudoviricetes	2,597,104 -> 2,639,958	alanyl-tRNA synthetase	aspartate kinase
CP045110	Acinetobacter baumannii ATCC 19606	3981941	AbATCC 19606_I_3	47272	Caudoviricetes	2,763,174 <- 2,810,445	yadG gene	tRNA-Arg
CP046654	Acinetobacter baumannii ATCC 19606	3980848	AbATCC 19606_II_1	52594	Caudoviricetes	2,438,449 <- 2,491,042	ssrS gene	hypothetical protein
CP046654	Acinetobacter baumannii ATCC 19606	3980848	AbATCC 19606_II_2	42333	Caudoviricetes	2,637,872 <- 2,680,204	alaS gene	aspartate kinase
CP058625	Acinetobacter baumannii ATCC BAA1605	4039171	AbATCC BAA1605_1	52801	Caudoviricetes	2,795,617 <- 2,848,417	tRNA-Arg	hchA gene
CP042841	Acinetobacter baumannii ATCC BAA-1790	3963235	AbATCC BAA-1790_1	58368	Caudoviricetes	1,173,563 <- 1,231,930	zapA gene	Anthranilate/para-aminobenzoate synthase component II
CP042841	Acinetobacter baumannii ATCC BAA-1790	3963235	AbATCC BAA-1790_2	36319	Caudoviricetes	1,805,188 -> 1,841,506	ATPase, AFG1 family	glcB gene
CP042841	Acinetobacter baumannii ATCC BAA-1790	3963235	AbATCC BAA-1790_3	52649	Caudoviricetes	2,807,752 -> 2,860,400	Xaa-Pro aminopeptidase	Transposase
CP024124	Acinetobacter baumannii AYP-A2	3991735	AbAYP-A2_1	52594	Caudoviricetes	1,095,047 <- 1,147,640	Z-ring-associated protein ZapA	hypothetical protein
CP024124	Acinetobacter baumannii AYP-A2	3991735	AbAYP-A2_2	42476	Caudoviricetes	2,317,276 <- 2,359,751	hypothetical protein	Nucleoside:H+ symporter:Major facilitator superfamily
CP024124	Acinetobacter baumannii AYP-A2	3991735	AbAYP-A2_3	52808	Caudoviricetes	2,882,179 -> 2,934,986	tRNA dihydrouridine synthase B	putative lipoprotein
CP024124	Acinetobacter baumannii AYP-A2	3991735	AbAYP-A2_4	51034	Caudoviricetes	3,416,408 <- 3,467,441	Bis(5'-nucleosyl)-tetraphosphatase, symmetrical	hypothetical protein
CP021347	Acinetobacter baumannii B8300	3824908	AbB8300_1	30334	Caudoviricetes	2,967,706 -> 2,998,039	sugar (and other) transporter family protein	bacterial regulatory helix-turn-helix, lysR family protein
CP021342	Acinetobacter baumannii B8342	3947826	AbB8342_1	51616	Caudoviricetes	38453 -> 3934664	hypothetical protein	major Facilitator Superfamily protein
CP021342	Acinetobacter baumannii B8342	3947826	AbB8342_2	50007	Caudoviricetes	2,771,730 <- 2,821,736	alaS	aspartate kinase, monofunctional class
CP021342	Acinetobacter baumannii B8342	3947826	AbB8342_3	45331	Caudoviricetes	3,191,590 -> 3,236,920	asnC family protein	DNA-binding regulatory, YebC/PmpR family protein
CP021342	Acinetobacter baumannii B8342	3947826	AbB8342_4	37193	Caudoviricetes	3,325,752 -> 3,362,944	AFG1-like ATPase family protein	glcB
CP003846	Acinetobacter baumannii BJAB07104	3951920	AbBJAB07104_1a	52613	Caudoviricetes	1,230,265 <- 1,282,877	hypothetical protein	hypothetical protein
CP003846	Acinetobacter baumannii BJAB07104	3951920	AbBJAB07104_1b	36028	Caudoviricetes	1,282,937 <- 1,318,964	hypothetical protein	Integrase
CP003846	Acinetobacter baumannii BJAB07104	3951920	AbBJAB07104_2	51429	Caudoviricetes	1,606,526 -> 1,657,954	Purine-cytosine permease-related protein	Permeases of the major facilitator superfamily
CP003847	Acinetobacter baumannii BJAB0715	4001621	AbBJAB0715_1	36419	Caudoviricetes	2,440,089 -> 2,476,507	Outer membrane receptor for ferric coprogen and ferric-rhodotorulic acid	putative acetyltransferase
CP032743	Acinetobacter baumannii C25	3949489	AbC25_1	50166	Caudoviricetes	112,505 -> 162,670	hypothetical protein	MFS transporter
CP032743	Acinetobacter baumannii C25	3949489	AbC25_2	52428	Caudoviricetes	1,249,408 -> 1,301,835	ssrS gene	IS4 family transposase ISAba1
CP020586	Acinetobacter baumannii CBA7	3996455	AbCBA7_2	48480	Vieuvirus	2,688,192 -> 2,736,671	MFS transporter	hypothetical protein
CP020586	Acinetobacter baumannii CBA7	3996455	AbCBA7_3	40396	Caudoviricetes	3,193,608 -> 3,234,003	Xaa-Pro aminopeptidase	glutamine amidotransferase
CP061523	Acinetobacter baumannii CFSAN093706	3984712	AbCFSAN093706_1	51034	Caudoviricetes	509,808 -> 560,841	DUF2147 domain-containing protein	DUF2147 domain-containing protein
CP061523	Acinetobacter baumannii CFSAN093706	3984712	AbCFSAN093706_2	50211	Vieuvirus	1,222,425 <- 1,272,635	aminopeptidase P family protein	aminodeoxychorismate/anthranilate synthase component II
CP061523	Acinetobacter baumannii CFSAN093706	3984712	AbCFSAN093706_3	42476	Caudoviricetes	1,613,975 -> 1,656,450	iron-containing redox enzyme family protein	MFS transporter
CP061523	Acinetobacter baumannii CFSAN093706	3984712	AbCFSAN093706_5	52594	Caudoviricetes	2,822,512 -> 2,875,105	ssrS gene	hypothetical protein
CP061521	Acinetobacter baumannii CFSAN093707	3938042	AbCFSAN093707_1	51034	Caudoviricetes	509,835 -> 560,868	DUF2147 domain-containing protein	DUF2147 domain-containing protein
CP061521	Acinetobacter baumannii CFSAN093707	3938042	AbCFSAN093707_2	52808	Caudoviricetes	1,039,912 <- 1,092,719	dusB	DUF1615 family protein
CP061521	Acinetobacter baumannii CFSAN093707	3938042	AbCFSAN093707_3	42475	Caudoviricetes	1,615,396 -> 1,657,870	iron-containing redox enzyme family protein	MFS transporter
CP061521	Acinetobacter baumannii CFSAN093707	3938042	AbCFSAN093707_5	52594	Caudoviricetes	2,781,656 -> 2,834,249	ssrS gene	hypothetical protein
CP061519	Acinetobacter baumannii CFSAN093708	4037191	AbCFSAN093708_1	51034	Caudoviricetes	509,799 -> 560,832	DUF2147 domain-containing protein	DUF2147 domain-containing protein
CP061519	Acinetobacter baumannii CFSAN093708	4037191	AbCFSAN093708_2	52808	Caudoviricetes	1,040,737 <- 1,093,544	dusB	DUF1615 family protein
CP061519	Acinetobacter baumannii CFSAN093708	4037191	AbCFSAN093708_3	50211	Vieuvirus	1,274,912 <- 1,325,122	aminopeptidase P family protein	aminodeoxychorismate/anthranilate synthase component II
CP061519	Acinetobacter baumannii CFSAN093708	4037191	AbCFSAN093708_4	42476	Caudoviricetes	1,666,463 -> 1,708,938	iron-containing redox enzyme family protein	MFS transporter
CP061519	Acinetobacter baumannii CFSAN093708	4037191	AbCFSAN093708_6	52594	Caudoviricetes	2,875,001 -> 2,927,594	ssrS gene	hypothetical protein
CP061514	Acinetobacter baumannii CFSAN093710	3984725	AbCFSAN093710_1	51034	Caudoviricetes	509,808 -> 560,841	DUF2147 domain-containing protein	DUF2147 domain-containing protein
CP061514	Acinetobacter baumannii CFSAN093710	3984725	AbCFSAN093710_2	50211	Vieuvirus	1,222,425 <- 1,272,635	aminopeptidase P family protein	aminodeoxychorismate/anthranilate synthase component II
CP061514	Acinetobacter baumannii CFSAN093710	3984725	AbCFSAN093710_3	42476	Caudoviricetes	1,613,976 -> 1,656,451	iron-containing redox enzyme family protein	MFS transporter
CP061514	Acinetobacter baumannii CFSAN093710	3984725	AbCFSAN093710_5	52594	Caudoviricetes	2,822,508 -> 2,875,101	ssrS gene	hypothetical protein
CP038500	Acinetobacter baumannii CIAT758	4017696	AbCIAT758_1	33949	Caudoviricetes	16,199 <- 3,999,947	tRNA-Leu	sensor histidine kinase
CP038500	Acinetobacter baumannii CIAT758	4017696	AbCIAT758_4	36427	Caudoviricetes	1,640,203 <- 1,676,629	cell division protein ZapE	malate synthase G
CP038500	Acinetobacter baumannii CIAT758	4017696	AbCIAT758_5	47811	Caudoviricetes	2,162,408 -> 2,210,218	alaS	aspartate kinase
CP012952	Acinetobacter baumannii D36	4063596	AbD36_1	36375	Caudoviricetes	798,727 -> 835,101	Chaperone protein hchA	tRNA-Arg
CP012952	Acinetobacter baumannii D36	4063596	AbD36_3	36441	Caudoviricetes	1,595,373 -> 1,631,813	Putative inner membrane protein	Putative inner membrane protein
CP030106	Acinetobacter baumannii DA33382	3947407	AbDA33382_1	49177	Caudoviricetes	1,616,546 -> 1,665,722	aminopeptidase P family protein	aminodeoxychorismate/anthranilate synthase component II
CP030106	Acinetobacter baumannii DA33382	3947407	AbDA33382_2	32265	Caudoviricetes	2,286,050 <- 2,318,314	tRNA-Leu	sensor histidine kinase
CP072526	Acinetobacter baumannii DETAB-E227	3749053	AbDETAB-E227_1	54162	Caudoviricetes	1,059,596 <- 1,113,757	ssrS gene	hypothetical protein
CP053218	Acinetobacter baumannii DT01139C	3699225	AbDT01139C_1	51596	Caudoviricetes	1,513,717 -> 1,565,312	hypothetical protein	MFS transporter
CP053218	Acinetobacter baumannii DT01139C	3699225	AbDT01139C_2	36198	Caudoviricetes	2,526,514 -> 2,562,711	alaS	aspartate kinase
CP053215	Acinetobacter baumannii DT0544C	3912346	AbDT0544C_1	52269	Caudoviricetes	2,778,778 -> 2,831,046	ssrS gene	hypothetical protein
CP050916	Acinetobacter baumannii DT-Ab003	4015142	AbDT-Ab003_1	42023	Caudoviricetes	1,281,949 -> 1,323,971	histidine phosphatase family protein	general secretion pathway protein GspL
CP050916	Acinetobacter baumannii DT-Ab003	4015142	AbDT-Ab003_2	36027	Caudoviricetes	2,715,874 -> 2,751,900	ssrS gene	tyrosine-type recombinase/integrase
CP050916	Acinetobacter baumannii DT-Ab003	4015142	AbDT-Ab003_3	52594	Caudoviricetes	2,751,979 -> 2,804,572	DNA-binding protein	hypothetical protein
CP050914	Acinetobacter baumannii DT-Ab007	3958415	AbDT-Ab007_2	51693	Caudoviricetes	1,211,977 <- 1,263,669	aminopeptidase P family protein	aminodeoxychorismate/anthranilate synthase component II
CP050911	Acinetobacter baumannii DT-Ab020	4067565	AbDT-Ab020_1	51693	Caudoviricetes	1,178,660 <- 1,230,352	aminopeptidase P family protein	aminodeoxychorismate/anthranilate synthase component II
CP050911	Acinetobacter baumannii DT-Ab020	4067565	AbDT-Ab020_2	42023	Caudoviricetes	1,333,696 -> 1,375,718	histidine phosphatase family protein	general secretion pathway protein GspL
CP050911	Acinetobacter baumannii DT-Ab020	4067565	AbDT-Ab020_3	36027	Caudoviricetes	2,767,108 -> 2,803,134	ssrS gene	tyrosine-type recombinase/integrase
CP050911	Acinetobacter baumannii DT-Ab020	4067565	AbDT-Ab020_4	52594	Caudoviricetes	2,803,213 -> 2,855,806	DNA-binding protein	hypothetical protein
CP050907	Acinetobacter baumannii DT-Ab022	4038616	AbDT-Ab022_1	51693	Caudoviricetes	1,178,633 <- 1,230,325	aminopeptidase P family protein	aminodeoxychorismate/anthranilate synthase component II
CP050907	Acinetobacter baumannii DT-Ab022	4038616	AbDT-Ab022_2	42023	Caudoviricetes	1,333,669 -> 1,375,691	histidine phosphatase family protein	general secretion pathway protein GspL
CP050907	Acinetobacter baumannii DT-Ab022	4038616	AbDT-Ab022_3	36027	Caudoviricetes	2,766,396 -> 2,802,422	ssrS gene	tyrosine-type recombinase/integrase
CP050907	Acinetobacter baumannii DT-Ab022	4038616	AbDT-Ab022_4	52594	Caudoviricetes	2,802,501 -> 2,855,094	DNA-binding protein	hypothetical protein
CP050904	Acinetobacter baumannii DT-Ab057	3998421	AbDT-Ab057_1	51694	Caudoviricetes	1,179,816 <- 1,231,509	aminopeptidase P family protein	aminodeoxychorismate/anthranilate synthase component II
CP050904	Acinetobacter baumannii DT-Ab057	3998421	AbDT-Ab057_2	42023	Caudoviricetes	1,334,853 -> 1,376,875	histidine phosphatase family protein	general secretion pathway protein GspL
CP050904	Acinetobacter baumannii DT-Ab057	3998421	AbDT-Ab057_3	36027	Caudoviricetes	2,725,122 -> 2,761,148	ssrS gene	tyrosine-type recombinase/integrase
CP050904	Acinetobacter baumannii DT-Ab057	3998421	AbDT-Ab057_4	52594	Caudoviricetes	2,761,227 -> 2,813,820	DNA-binding protein	hypothetical protein
CP038258	Acinetobacter baumannii EH	3752576	AbEH_1	50752	Caudoviricetes	35,592 -> 3,737,417	coaD	smpB
CP038258	Acinetobacter baumannii EH	3752576	AbEH_2	44729	Caudoviricetes	258,818 <- 303,546	ssrS gene	hypothetical protein
CP038258	Acinetobacter baumannii EH	3752576	AbEH_3	35470	Caudoviricetes	1,316,411 <- 1,351,880	hypothetical protein	MFS transporter
CP033768	Acinetobacter baumannii FDAARGOS_533	3781536	AbFDAARGOS_533_1	30338	Caudoviricetes	631,060 <- 661,397	alanine--tRNA ligase	aspartate kinase
CP033768	Acinetobacter baumannii FDAARGOS_533	3781536	AbFDAARGOS_533_2	44950	Caudoviricetes	1,635,354 <- 1,680,303	TetR/AcrR family transcriptional regulator	MFS transporter
CP033754	Acinetobacter baumannii FDAARGOS_540	3803345	AbFDAARGOS_540_1	40210	Caudoviricetes	34,521 <- 74,730	tRNA-Leu	sensor histidine kinase
CP033754	Acinetobacter baumannii FDAARGOS_540	3803345	AbFDAARGOS_540_2	41783	Caudoviricetes	161,239 -> 203,021	tRNA-Arg	tRNA-Arg
CP033754	Acinetobacter baumannii FDAARGOS_540	3803345	AbFDAARGOS_540_4	40635	Caudoviricetes	2,337,306 -> 2,377,940	zapE	malate synthase G
CP033754	Acinetobacter baumannii FDAARGOS_540	3803345	AbFDAARGOS_540_5	45881	Caudoviricetes	2,819,606 <- 2,865,486	hypothetical protein	MFS transporter
CP066237	Acinetobacter baumannii G20AB007	3996492	AbG20AB007_2	101387	Vieuvirus	1,203,677 <- 1,305,063	aminopeptidase P family protein	aminodeoxychorismate/anthranilate synthase component II
CP066237	Acinetobacter baumannii G20AB007	3996492	AbG20AB007_3	53626	Caudoviricetes	2,732,361 -> 2,785,986	ssrS gene	hypothetical protein
CP066235	Acinetobacter baumannii G20AB009	4002997	AbG20AB009_2	101387	Vieuvirus	1,203,592 <- 1,304,978	aminopeptidase P family protein	aminodeoxychorismate/anthranilate synthase component II
CP066235	Acinetobacter baumannii G20AB009	4002997	AbG20AB009_3	54658	Caudoviricetes	2,735,375 -> 2,790,032	ssrS gene	hypothetical protein
CP066232	Acinetobacter baumannii G20AB010	3995262	AbG20AB010_1	52594	Caudoviricetes	1,211,203 <- 1,263,796	ssrS gene	hypothetical protein
CP066232	Acinetobacter baumannii G20AB010	3995262	AbG20AB010_2	101385	Vieuvirus	2,691,947 -> 2,793,331	aminopeptidase P family protein	aminodeoxychorismate/anthranilate synthase component II
CP066229	Acinetobacter baumannii G20AB011	3991754	AbG20AB011_2	101387	Vieuvirus	1,195,500 <- 1,296,886	aminopeptidase P family protein	aminodeoxychorismate/anthranilate synthase component II
CP066229	Acinetobacter baumannii G20AB011	3991754	AbG20AB011_3	54658	Caudoviricetes	2,725,377 -> 2,780,034	ssrS gene	hypothetical protein
CP018143	Acinetobacter baumannii HRAB-85	4021072	AbHRAB-85_1	42293	Caudoviricetes	1,262,172 -> 1,304,464	phosphohistidine phosphatase	general secretion pathway protein GspL
CP018143	Acinetobacter baumannii HRAB-85	4021072	AbHRAB-85_2	52921	Caudoviricetes	1,561,384 -> 1,614,304	hypothetical protein	MFS transporter
CP018143	Acinetobacter baumannii HRAB-85	4021072	AbHRAB-85_3	36028	Caudoviricetes	2,725,280 -> 2,761,307	ssrS gene	integrase
CP018143	Acinetobacter baumannii HRAB-85	4021072	AbHRAB-85_4	52594	Caudoviricetes	2,761,386 -> 2,813,979	DNA-binding protein	hypothetical protein
CP020597	Acinetobacter baumannii HWBA8	4077713	AbHWBA8_1	49907	Caudoviricetes	308,126 <- 358,032	phosphohistidine phosphatase	general secretion pathway protein GspL
CP020597	Acinetobacter baumannii HWBA8	4077713	AbHWBA8_2	42737	Caudoviricetes	2,983,060 <- 3,025,796	tRNA-Gly	hypothetical protein
CP020584	Acinetobacter baumannii JBA13	3974901	AbJBA13_1	37617	Caudoviricetes	348,629 <- 386,245	nitroreductase family protein	TetR family transcriptional regulator
CP020584	Acinetobacter baumannii JBA13	3974901	AbJBA13_2	99071	Vieuvirus	686,250 <- 785,320	Xaa-Pro aminopeptidase	glutamine amidotransferase
CP020584	Acinetobacter baumannii JBA13	3974901	AbJBA13_3	52594	Caudoviricetes	2,211,593 -> 2,264,186	ssrS gene	hypothetical protein
CP017644	Acinetobacter baumannii KAB02	4004978	AbKAB02_1	52594	Caudoviricetes	1,207,088 <- 1,259,681	Cell division protein ZapA	hypothetical protein
CP017644	Acinetobacter baumannii KAB02	4004978	AbKAB02_2	47507	Caudoviricetes	2,325,448 <- 2,372,954	hypothetical protein	Transporter, MFS superfamily
CP017644	Acinetobacter baumannii KAB02	4004978	AbKAB02_3	45676	Vieuvirus	2,715,608 -> 2,761,283	Xaa-Pro aminopeptidase	Anthranilate/para-aminobenzoate synthase component II
CP017644	Acinetobacter baumannii KAB02	4004978	AbKAB02_4	51785	Caudoviricetes	2,940,273 -> 2,992,057	tRNA-dihydrouridine synthase	hypothetical protein
CP017644	Acinetobacter baumannii KAB02	4004978	AbKAB02_5	37617	Caudoviricetes	3,111,898 -> 3,149,514	Nitroreductase	Transcriptional regulator
CP017648	Acinetobacter baumannii KAB04	4006639	ABKAB04_1	37617	Caudoviricetes	880,308 <- 917,924	Nitroreductase	Transcriptional regulator
CP017648	Acinetobacter baumannii KAB04	4006639	AbKAB04_2	47336	Caudoviricetes	1,218,961 <- 1,266,296	Xaa-Pro aminopeptidase	Anthranilate/para-aminobenzoate synthase component II
CP017648	Acinetobacter baumannii KAB04	4006639	AbKAB04_3	47166	Vieuvirus	1,632,002 -> 1,679,167	hypothetical protein	Arabinose efflux permease family protein
CP017648	Acinetobacter baumannii KAB04	4006639	AbKAB04_4	55847	Caudoviricetes	2,747,107 -> 2,802,953	Cell division protein ZapA	hypothetical protein
CP017650	Acinetobacter baumannii KAB05	3967717	AbKAB05_1	52591	Caudoviricetes	1,218,006 <- 1,270,596	Cell division protein ZapA	hypothetical protein
CP017650	Acinetobacter baumannii KAB05	3967717	AbKAB05_2	99641	Vieuvirus	2,683,874 -> 2,783,514	Xaa-Pro aminopeptidase	Anthranilate/para-aminobenzoate synthase component II
CP017650	Acinetobacter baumannii KAB05	3967717	AbKAB05_3	37615	Caudoviricetes	3,083,510 -> 3,121,124	Nitroreductase	Transcriptional regulator
CP017652	Acinetobacter baumannii KAB06	3967831	AbKAB06_1	52594	Caudoviricetes	1,210,099 <- 1,262,692	Cell division protein ZapA	hypothetical protein
CP017652	Acinetobacter baumannii KAB06	3967831	AbKAB06_2	99645	Vieuvirus	2,676,001 -> 2,775,645	Xaa-Pro aminopeptidase	Anthranilate/para-aminobenzoate synthase component II
CP017652	Acinetobacter baumannii KAB06	3967831	AbKAB06_3	37617	Caudoviricetes	3,075,649 -> 3,113,265	Nitroreductase	Transcriptional regulator
CP017654	Acinetobacter baumannii KAB07	3982361	AbKAB07_1	52594	Caudoviricetes	1,206,124 <- 1,258,717	Cell division protein ZapA	hypothetical protein
CP017654	Acinetobacter baumannii KAB07	3982361	AbKAB07_2	103938	Vieuvirus	2,686,328 -> 2,790,265	Xaa-Pro aminopeptidase	Anthranilate/para-aminobenzoate synthase component II
CP017654	Acinetobacter baumannii KAB07	3982361	AbKAB07_3	37617	Caudoviricetes	3,090,269 -> 3,127,885	Nitroreductase	Transcriptional regulator
CP017656	Acinetobacter baumannii KAB08	3973763	AbKAB08_1	54262	Caudoviricetes	1,207,834 <- 1,262,095	Cell division protein ZapA	hypothetical protein
CP017656	Acinetobacter baumannii KAB08	3973763	AbKAB08_2	48486	Caudoviricetes	2,328,160 <- 2,376,645	hypothetical protein	Arabinose efflux permease family protein
CP017656	Acinetobacter baumannii KAB08	3973763	AbKAB08_3	47122	Caudoviricetes	2,738,471 -> 2,785,592	Xaa-Pro aminopeptidase	Anthranilate/para-aminobenzoate synthase component II
CP017656	Acinetobacter baumannii KAB08	3973763	AbKAB08_4	37616	Caudoviricetes	3,084,555 -> 3,122,170	Nitroreductase	Transcriptional regulator
CP013924	Acinetobacter baumannii KBN10P02143	4086879	AbKBN10P02143_1	97628	Caudoviricetes	984,947 <- 1,082,574	tRNA-dihydrouridine synthase	Membrane protein
CP013924	Acinetobacter baumannii KBN10P02143	4086879	AbKBN10P02143_2	94978	Vieuvirus	1,636,429 -> 1,731,406	hypothetical protein	MFS transporter
CP013924	Acinetobacter baumannii KBN10P02143	4086879	AbKBN10P02143_3	52594	Caudoviricetes	2,838,212 -> 2,890,805	6S / SsrS RNA	Signal peptide protein
CP007712	Acinetobacter baumannii LAC-4	3954354	AbLAC-4_1	28620	Caudoviricetes	1,229,385 -> 1,258,004	ABC transporter ATP-binding protein	tRNA-Arg
CP031444	Acinetobacter baumannii MDR-UNC	3935403	AbMDR-UNC_1	42475	Caudoviricetes	469,672 <- 512,146	hypothetical protein	MFS transporter
CP031444	Acinetobacter baumannii MDR-UNC	3935403	AbMDR-UNC_2	53314	Caudoviricetes	3,285,407 <- 3,338,720	ssrS gene	hypothetical protein
CP033869	Acinetobacter baumannii MRSN15313	4193847	AbMRSN15313_1	51100	Caudoviricetes	1,194,492 <- 1,245,591	aminopeptidase P family protein	aminodeoxychorismate/anthranilate synthase component II
CP033869	Acinetobacter baumannii MRSN15313	4193847	AbMRSN15313_2	36512	Caudoviricetes	1,558,559 -> 1,595,070	hypothetical protein	DUF4198 domain-containing protein
CP033869	Acinetobacter baumannii MRSN15313	4193847	AbMRSN15313_3	54319	Caudoviricetes	2,932,234 -> 2,986,552	alanine--tRNA ligase	aspartate kinase
CP033869	Acinetobacter baumannii MRSN15313	4193847	AbMRSN15313_4	56152	Caudoviricetes	3,066,857 -> 3,123,008	ssrS gene	hypothetical protein
CP054302	Acinetobacter baumannii MS14413	4082498	AbMS14413_1	51189	Caudoviricetes	604,320 -> 655,508	peptidase M24	glutamine amidotransferase
CP054302	Acinetobacter baumannii MS14413	4082498	AbMS14413_2a	52593	Caudoviricetes	3,088,649 <- 3,141,241	hypothetical protein	hypothetical protein
CP054302	Acinetobacter baumannii MS14413	4082498	AbMS14413_2b	36027	Caudoviricetes	3,141,320 <- 3,177,346	cell division protein ZapA	integrase
CP054302	Acinetobacter baumannii MS14413	4082498	AbMS14413_3	52752	Caudoviricetes	3,426,041 -> 3,478,792	hypothetical protein	MFS transporter
LS483472	Acinetobacter baumannii NCTC13421	4044162	AbNCTC13421_1	52807	Caudoviricetes	710,162 <- 762,968	tRNA-Arg	hchA 1
CP040259	Acinetobacter baumannii P7774	4143962	AbP7774_1	37230	Caudoviricetes	1,636,514 -> 1,673,743	TonB-dependent siderophore receptor	trigger factor
CP040259	Acinetobacter baumannii P7774	4143962	AbP7774_2	43848	Caudoviricetes	2,470,486 <- 2,514,333	tRNA-Gly	site-specific integrase
CP040259	Acinetobacter baumannii P7774	4143962	AbP7774_3	49905	Caudoviricetes	3,874,465 <- 3,924,369	histidine phosphatase family protein	general secretion pathway protein GspL
CP040425	Acinetobacter baumannii PB364	4014051	AbPB364_1	50744	Caudoviricetes	1,168,942 <- 1,219,685	aminopeptidase P family protein	aminodeoxychorismate/anthranilate synthase component II
CP040425	Acinetobacter baumannii PB364	4014051	AbPB364_2	42526	Caudoviricetes	1,563,356 -> 1,605,881	iron-containing redox enzyme family protein	MFS transporter
CP040425	Acinetobacter baumannii PB364	4014051	AbPB364_3	52594	Caudoviricetes	2,835,381 -> 2,887,974	ssrS gene	hypothetical protein
CP050412	Acinetobacter baumannii PM192696	3966715	AbPM192696_1	50166	Caudoviricetes	1,514,528 -> 1,564,693	iron-containing redox enzyme family protein	MFS transporter
CP050412	Acinetobacter baumannii PM192696	3966715	AbPM192696_2	52429	Caudoviricetes	2,682,816 -> 2,735,244	ssrS gene	hypothetical protein
CP050415	Acinetobacter baumannii PM193665	3948262	AbPM193665_1	51122	Caudoviricetes	1,467,824 <- 1,518,945	iron-containing redox enzyme family protein	MFS transporter
CP050425	Acinetobacter baumannii PM194188	4002798	AbPM194188_1	52481	Caudoviricetes	1,211,372 -> 1,263,852	ABC transporter ATP-binding protein	tRNA-Arg
CP050425	Acinetobacter baumannii PM194188	4002798	AbPM194188_2	51116	Caudoviricetes	1,601,456 -> 1,652,571	iron-containing redox enzyme family protein	MFS transporter
CP050425	Acinetobacter baumannii PM194188	4002798	AbPM194188_3	49256	Caudoviricetes	3,118,825 -> 3,168,080	coaD	smpB
CP050432	Acinetobacter baumannii PM194229	3886190	AbPM194229_1	52981	Caudoviricetes	1,543,340 -> 1,596,320	iron-containing redox enzyme family protein	MFS transporter
CP020579	Acinetobacter baumannii SAA14	3972565	AbSAA14_2	91803	Vieuvirus B1251	1,281,332 <- 1,373,134	Xaa-Pro aminopeptidase	glutamine amidotransferase
CP020579	Acinetobacter baumannii SAA14	3972565	AbSAA14_3	53626	Caudoviricetes	2,797,431 -> 2,851,056	ssrS gene	hypothetical protein
CP025266	Acinetobacter baumannii SMC_Paed_Ab_BL01	3983848	AbSMC_Paed_Ab_BL01_1	52807	Caudoviricetes	1,041,128 -> 1,093,934	tRNA dihydrouridine synthase DusB	DUF1615 domain-containing protein
CP025266	Acinetobacter baumannii SMC_Paed_Ab_BL01	3983848	AbSMC_Paed_Ab_BL01_2	52594	Caudoviricetes	3,275,771 <- 3,328,364	ssrS gene	hypothetical protein
CP025266	Acinetobacter baumannii SMC_Paed_Ab_BL01	3983848	AbSMC_Paed_Ab_BL01_3	47740	Caudoviricetes	3,733,276 -> 3,781,015	hypothetical protein	MFS transporter
CP020578	Acinetobacter baumannii SSA12	3982722	AbSSA12_1	52594	Caudoviricetes	1,001,729 -> 1,054,322	ssrS gene	hypothetical protein
CP020578	Acinetobacter baumannii SSA12	3982722	AbSSA12_3	100154	Vieuvirus	3,449,312 <- 3,549,465	Xaa-Pro aminopeptidase	glutamine amidotransferase
CP020591	Acinetobacter baumannii SSA6	3884414	AbSSA6_1	52594	Caudoviricetes	2,339,107 <- 2,391,700	ssrS gene	hypothetical protein
CP020581	Acinetobacter baumannii SSMA17	3932204	AbSSMA17_1	52594	Caudoviricetes	1,170,660 -> 1,223,253	ssrS gene	hypothetical protein
CP020581	Acinetobacter baumannii SSMA17	3932204	AbSSMA17_3	100333	Vieuvirus	3,617,077 <- 3,717,409	Xaa-Pro aminopeptidase	glutamine amidotransferase
CP020595	Acinetobacter baumannii USA15	3930178	AbUSA15_1	36275	Caudoviricetes	2,657,355 -> 2,693,629	hypothetical protein	hypothetical protein
CP020595	Acinetobacter baumannii USA15	3930178	AbUSA15_2	32265	Caudoviricetes	3,629,217 <- 3,661,481	tRNA-Leu	two-component sensor histidine kinase
CP020592	Acinetobacter baumannii USA2	3913358	AbUSA2_1	52594	Caudoviricetes	259,082 <- 311,675	ssrS gene	hypothetical protein
CP040050	Acinetobacter baumannii VB16141	4082961	AbVB16141_1	35731	Caudoviricetes	325,237 -> 360,967	dusA	phage integrase family protein
CP040050	Acinetobacter baumannii VB16141	4082961	AbVB16141_2	51573	Caudoviricetes	2,163,029 <- 2,214,601	iron-containing redox enzyme family protein	MFS transporter
CP040050	Acinetobacter baumannii VB16141	4082961	AbVB16141_3	41167	Caudoviricetes	2,744,264 -> 2,785,430	NADP-dependent isocitrate dehydrogenase	rRNA large subunit pseudouridine synthase E
CP051474	Acinetobacter baumannii VB2107	4001402	AbVB2107_1	42709	Caudoviricetes	974,363 <- 1,017,071	dusB	DUF1615 family protein
CP051474	Acinetobacter baumannii VB2107	4001402	AbVB2107_2	43433	Caudoviricetes	1,038,664 <- 1,082,096	icd	rRNA large subunit pseudouridine synthase E
CP051474	Acinetobacter baumannii VB2107	4001402	AbVB2107_3	42268	Caudoviricetes	1,590,548 -> 1,632,815	iron-containing redox enzyme family protein	MFS transporter
CP051474	Acinetobacter baumannii VB2107	4001402	AbVB2107_4a	36003	Caudoviricetes	2,719,311 -> 2,755,313	ssrS gene	tyrosine-type recombinase/integrase
CP051474	Acinetobacter baumannii VB2107	4001402	AbVB2107_4b	36552	Caudoviricetes	2,755,392 -> 2,791,943	DNA-binding protein	hypothetical protein
CP050526	Acinetobacter baumannii VB2139	4000831	AbVB2139_1	51355	Caudoviricetes	1,518,613 -> 1,569,967	iron-containing redox enzyme family protein	MFS transporter
CP050526	Acinetobacter baumannii VB2139	4000831	AbVB2139_2	88511	Caudoviricetes	2,656,322 -> 2,744,832	ssrS gene	hypothetical protein
CP050401	Acinetobacter baumannii VB2181	3943808	AbVB2181_1	52830	Caudoviricetes	986,717 <- 1,039,546	dusB	DUF1615 family protein
CP050401	Acinetobacter baumannii VB2181	3943808	AbVB2181_2	52544	Caudoviricetes	1,061,139 <- 1,113,682	icd	rRNA large subunit pseudouridine synthase E
CP050401	Acinetobacter baumannii VB2181	3943808	AbVB2181_3	52594	Caudoviricetes	2,756,592 -> 2,809,185	ssrS gene	hypothetical protein
CP050421	Acinetobacter baumannii VB2200	4000714	AbVB2200_1	51355	Caudoviricetes	1,518,476 -> 1,569,830	iron-containing redox enzyme family protein	MFS transporter
CP050421	Acinetobacter baumannii VB2200	4000714	AbVB2200_2	88511	Caudoviricetes	2,656,185 -> 2,744,695	ssrS gene	hypothetical protein
CP050403	Acinetobacter baumannii VB2486	4137731	AbVB2486_1	58896	Caudoviricetes	1,651,113 -> 1,710,008	iron-containing redox enzyme family protein	MFS transporter
CP050403	Acinetobacter baumannii VB2486	4137731	AbVB2486_4	37277	Caudoviricetes	2,940,656 -> 2,977,932	ssrS gene	tyrosine-type recombinase/integrase
CP050403	Acinetobacter baumannii VB2486	4137731	AbVB2486_5	57670	Caudoviricetes	2,978,008 -> 3,035,677	DNA-binding protein	hypothetical protein
CP040056	Acinetobacter baumannii VB35435	4011931	AbVB35435_1	48842	Caudoviricetes	2,153,451 <- 2,202,292	coaD	smpB
CP040056	Acinetobacter baumannii VB35435	4011931	AbVB35435_2	49766	Caudoviricetes	3,713,732 <- 3,763,497	iron-containing redox enzyme family protein	MFS transporter
CP040056	Acinetobacter baumannii VB35435	4011931	AbVB35435_3	36246	Caudoviricetes	3,860,633 -> 3,896,878	DUF4198 domain-containing protein	DUF4198 domain-containing protein
CP050523	Acinetobacter baumannii VB7036	4052480	AbVB7036_1	52830	Caudoviricetes	987,276 <- 1,040,105	dusB	DUF1615 family protein
CP050523	Acinetobacter baumannii VB7036	4052480	AbVB7036_2	47180	Caudoviricetes	1,061,698 <- 1,108,877	icd	rRNA large subunit pseudouridine synthase E
CP050523	Acinetobacter baumannii VB7036	4052480	AbVB7036_3	48480	Caudoviricetes	1,267,623 <- 1,316,102	aminopeptidase P family protein	aminodeoxychorismate/anthranilate synthase component II
CP050523	Acinetobacter baumannii VB7036	4052480	AbVB7036_4	52429	Caudoviricetes	2,749,085 -> 2,801,513	ssrS gene	hypothetical protein
CP050390	Acinetobacter baumannii VB723	3919631	AbVB723_1	53325	Caudoviricetes	1,163,725 <- 1,217,049	aminopeptidase P family protein	aminodeoxychorismate/anthranilate synthase component II
CP050390	Acinetobacter baumannii VB723	3919631	AbVB723_2	50166	Caudoviricetes	1,560,854 -> 1,611,019	iron-containing redox enzyme family protein	MFS transporter
CP050390	Acinetobacter baumannii VB723	3919631	AbVB723_3	88511	Caudoviricetes	2,670,882 -> 2,759,392	ssrS gene	hypothetical protein
CP050385	Acinetobacter baumannii VB82	4210906	AbVB82_1	37229	Caudoviricetes	48,363 -> 85,591	TonB-dependent siderophore receptor	trigger factor
CP050385	Acinetobacter baumannii VB82	4210906	AbVB82_2	42744	Caudoviricetes	882,237 <- 924,980	tRNA-Gly	hypothetical protein
CP050385	Acinetobacter baumannii VB82	4210906	AbVB82_3	49907	Caudoviricetes	2,322,202 <- 2,372,108	histidine phosphatase family protein	general secretion pathway protein GspL
CP040040	Acinetobacter baumannii VB958	2944648	AbVB958_1	53620	Caudoviricetes	1,622,988 -> 1,676,607	ssrS gene	hypothetical protein
CP026750	Acinetobacter baumannii WCHAB005133	3893621	AbWCHAB005133_1	52808	Caudoviricetes	988,922 <- 1,041,729	dusB	DUF1615 family protein
CP026750	Acinetobacter baumannii WCHAB005133	3893621	AbWCHAB005133_3	52594	Caudoviricetes	2,714,794 -> 2,767,387	ssrS gene	hypothetical protein
CP020598	Acinetobacter baumannii WKA02	3870945	AbWKA02_1	48263	Caudoviricetes	161,116 -> 209,378	hypothetical protein	MFS transporter
CP018421	Acinetobacter baumannii XDR-BJ83	4011552	AbXDR-BJ83_1	51422	Caudoviricetes	2,339,503 <- 2,390,924	cytosine permease	MFS transporter
CP018421	Acinetobacter baumannii XDR-BJ83	4011552	AbXDR-BJ83_2a	36026	Caudoviricetes	2,678,484 -> 2,714,509	ssrS gene	integrase
CP018421	Acinetobacter baumannii XDR-BJ83	4011552	AbXDR-BJ83_2b	52592	Caudoviricetes	2,714,588 -> 2,767,179	DNA-binding protein	hypothetical protein
CP010779	Acinetobacter baumannii XH386	4087343	AbXH386_1	42023	Caudoviricetes	1,271,481 -> 1,313,503	phosphohistidine phosphatase	general secretion pathway protein GspL
CP010779	Acinetobacter baumannii XH386	4087343	AbXH386_2	53145	Caudoviricetes	1,572,379 -> 1,625,523	hypothetical protein	MFS transporter
CP010779	Acinetobacter baumannii XH386	4087343	AbXH386_3	36028	Caudoviricetes	2,786,389 -> 2,822,416	cell division protein ZapA	integrase
CP010779	Acinetobacter baumannii XH386	4087343	AbXH386_4	52593	Caudoviricetes	2,822,495 -> 2,875,087	hypothetical protein	signal peptide protein
CP014540	Acinetobacter baumannii XH857	3879636	AbXH857_1	57840	Caudoviricetes	1,196,632 <- 1,254,471	ssrS gene	hypothetical protein
CP014528	Acinetobacter baumannii XH858	4172609	AbXH858_1	52594	Caudoviricetes	1,261,712 <- 1,314,305	ssrS gene	hypothetical protein
CP014528	Acinetobacter baumannii XH858	4172609	AbXH858_2	48106	Caudoviricetes	2,457,550 <- 2,505,655	hypothetical protein	MFS transporter
CP014528	Acinetobacter baumannii XH858	4172609	AbXH858_3	36425	Caudoviricetes	2,553,998 <- 2,590,422	GCN5 family acetyltransferase	porin
CP014528	Acinetobacter baumannii XH858	4172609	AbXH858_4	49900	Caudoviricetes	2,648,995 <- 2,698,894	hypothetical protein	hypothetical protein
CP014539	Acinetobacter baumannii XH859	3977071	AbXH859_1	61064	Caudoviricetes	1,044,309 <- 1,105,372	ssrS gene	hypothetical protein
CP014539	Acinetobacter baumannii XH859	3977071	AbXH859_2	52808	Caudoviricetes	2,750,908 -> 2,803,715	tRNA-dihydrouridine synthase B	hypothetical protein
CP014538	Acinetobacter baumannii XH860	3846621	AbXH860_1	36027	Caudoviricetes	2,689,055 -> 2,725,081	ssrS gene	integrase
CP014538	Acinetobacter baumannii XH860	3846621	AbXH860_2	52429	Caudoviricetes	2,725,160 -> 2,777,588	hypothetical protein	hypothetical protein
CP023140	Acinetobacter baumannii XH906	3891370	AbXH906_1	50541	Caudoviricetes	1,524,150 -> 1,574,690	hypothetical protein	MFS transporter
CP023140	Acinetobacter baumannii XH906	3891370	AbXH906_2	52547	Caudoviricetes	2,657,447 -> 2,709,993	ssrS gene	hypothetical protein
nd: non-determined
